# Supplementary material for: The essential role of jasmonate signaling in Solanum habrochaites rootstock-mediated cold tolerance in tomato grafts
Source: Hortic Res. 2022 Oct 11;10(1):uhac227. doi: 10.1093/hr/uhac227 (PMC9832872; doi:10.1093/hr/uhac227)
Supplement: Web_Material_uhac227 [file web_material_uhac227.zip]

Archive with 2 entries (2 files):
- Supplementary date.pptx
- The phenotypic changes of four grafting combinations of S. lycopersicum and S. habrochaites by homo- and hetero-grafted under 12 h cold stress.mp4
